# Supplementary material for: Meg8-DMR as the Secondary Regulatory Region Regulates the Expression of MicroRNAs While It Does Not Affect Embryonic Development in Mice
Source: Genes (Basel). 2023 Jun 14;14(6):1264. doi: 10.3390/genes14061264 (PMC10298023; doi:10.3390/genes14061264)
Supplement: Supplementary file 1 [file genes-14-01264-s001.zip]

Archive with 1 entries (1 files):
- genes-2355440-supplementary.pdf
